# Supplementary material for: Emergence and Enhancement of Ultrasensitivity through Posttranslational Modulation of Protein Stability
Source: Biomolecules. 2021 Nov 22;11(11):1741. doi: 10.3390/biom11111741 (PMC8615576; doi:10.3390/biom11111741)
Supplement: Supplementary file 1 [file biomolecules-11-01741-s001.zip]

Archive with 3 entries (3 files):
- MatLab code.zip
- R code.zip
- Supplemental Materials.pdf
